# Supplementary material for: Uncovering the influence of social media marketing activities on Generation Z’s purchase intentions and eWOM for organic cosmetics
Source: PLoS One. 2025 Jun 11;20(6):e0325953. doi: 10.1371/journal.pone.0325953 (PMC12157167; doi:10.1371/journal.pone.0325953)
Supplement: S2 File — (XLSX) [file pone.0325953.s002.xlsx]

## Sheet: Organic Cosmetic_Final_315
Gender	Age	Monthly Income	ENT1	ENT2	ENT3	CUS1	CUS2	CUS3	INT1	INT2	INT3	TRE1	TRE2	TRE3	PQ1	PQ2	PQ3	PV1	PV2	PV3	EWO1	EWO2	EWO3	PI1	PI2	PI3	PI4
0	1	2	5	5	5	5	5	5	5	5	5	5	5	5	5	5	5	5	5	5	5	5	5	5	5	5	5
0	1	1	5	5	5	5	5	5	5	5	5	5	5	5	5	5	5	5	5	5	5	5	5	5	5	5	5
0	1	2	4	4	4	4	4	4	4	4	4	4	4	4	4	4	4	4	4	4	4	4	4	4	4	4	4
0	1	1	5	5	5	5	5	5	5	5	5	5	5	5	5	5	5	5	5	5	5	5	5	5	5	5	5
1	2	2	5	5	5	5	5	5	5	5	5	5	5	5	5	5	5	5	4	5	5	5	5	5	5	5	5
1	2	1	4	4	4	4	4	4	4	4	4	4	4	4	4	4	4	4	4	4	4	4	4	4	4	4	4
0	1	1	5	5	5	5	5	5	5	5	5	5	5	5	5	5	5	5	5	5	5	5	5	5	5	5	5
0	3	2	4	4	4	4	4	4	3	4	4	4	4	4	4	4	4	4	4	4	4	4	4	4	4	4	3
0	1	2	4	4	4	4	4	4	4	4	4	4	4	4	4	4	4	4	4	4	4	4	4	4	4	4	4
1	1	1	5	5	5	5	5	5	5	5	5	5	5	5	3	5	5	5	5	5	5	5	5	5	5	5	5
0	2	1	5	5	5	5	5	5	5	5	5	5	5	5	5	5	5	5	5	4	5	5	5	4	5	5	5
0	2	1	5	5	5	5	5	5	5	5	5	5	5	5	5	5	5	5	4	5	5	5	5	5	5	4	5
0	1	1	3	3	3	3	3	3	3	3	3	3	3	3	3	3	3	3	2	3	3	3	3	4	3	3	3
0	1	1	3	3	3	3	3	3	3	3	3	3	3	3	3	3	3	3	3	3	3	3	3	4	4	4	4
0	1	1	1	1	1	1	1	1	1	1	1	1	1	1	1	1	1	1	1	1	1	1	1	1	1	1	1
0	2	1	3	3	3	3	3	3	3	3	3	3	3	3	3	3	3	3	3	3	3	3	3	2	2	2	2
1	2	1	5	5	5	5	5	5	4	5	5	5	5	5	5	5	5	3	2	3	5	5	5	4	4	4	4
0	1	1	3	3	3	3	3	3	3	3	3	3	3	3	3	3	3	3	3	4	3	3	3	2	2	2	2
0	2	1	3	3	3	3	3	3	3	3	3	3	3	3	3	3	3	3	3	3	3	3	3	5	5	5	5
0	1	1	5	5	5	5	5	5	3	5	5	5	5	5	5	5	4	5	5	5	4	5	5	5	4	5	4
1	2	1	5	5	5	5	5	5	5	5	5	4	5	5	5	5	5	4	5	5	5	5	5	5	5	5	3
1	2	1	4	5	5	5	5	5	5	5	5	5	5	5	5	5	5	5	5	5	5	5	5	4	5	4	5
1	1	1	4	4	4	4	4	4	4	4	4	3	4	4	4	4	4	4	4	4	4	4	4	4	4	4	4
0	1	1	5	5	4	5	5	5	3	5	5	5	5	5	5	5	4	5	5	5	5	5	5	5	5	5	5
1	2	1	4	4	4	4	4	4	5	4	4	3	4	4	5	4	5	4	4	4	4	4	4	5	4	4	5
1	3	4	4	4	4	4	4	4	5	5	5	4	4	4	5	4	4	4	4	4	4	4	4	5	5	5	5
1	2	1	5	5	5	5	5	5	3	5	4	4	5	5	5	4	5	5	5	5	5	5	5	5	5	5	5
0	1	1	5	5	5	5	5	5	5	4	5	4	5	5	4	5	5	5	5	5	5	5	5	5	5	3	5
0	2	1	5	5	5	5	5	5	4	4	4	5	5	5	5	5	5	4	4	4	5	5	5	3	4	5	5
1	1	1	5	5	5	5	4	5	4	4	5	5	5	5	5	4	4	5	5	5	5	5	5	5	5	5	5
1	2	1	5	5	5	4	4	5	5	5	5	5	5	5	4	5	5	4	4	5	5	5	5	5	5	5	5
0	2	1	4	4	5	5	5	5	4	5	5	5	5	5	5	5	4	5	5	4	5	5	5	5	5	5	5
0	1	1	5	4	5	5	5	4	5	5	5	5	5	5	5	5	5	5	4	5	5	5	5	5	5	5	5
1	1	2	3	3	3	3	3	3	3	4	3	4	3	3	4	3	4	4	4	4	3	3	3	4	4	4	4
1	1	1	4	4	4	4	4	4	3	3	3	4	4	4	3	3	4	3	4	4	4	4	4	4	4	4	3
0	3	1	4	4	5	4	4	4	4	4	4	4	4	3	4	4	5	5	5	5	4	4	4	5	5	5	5
1	2	1	4	5	5	5	5	4	5	5	4	5	5	5	5	5	5	4	5	5	5	5	5	5	5	5	4
1	2	1	5	5	4	5	5	4	5	5	5	5	5	5	5	5	5	5	5	5	4	5	5	4	5	5	4
1	1	1	5	5	4	5	4	5	4	5	5	5	5	5	5	5	5	5	5	4	5	5	4	5	3	3	4
1	1	1	4	4	4	4	4	4	4	3	3	3	4	4	4	4	4	4	4	4	4	4	4	4	4	4	4
1	1	1	3	3	3	3	3	4	4	4	4	3	3	3	3	3	4	3	3	3	3	3	3	4	3	3	3
1	1	1	4	4	4	5	5	5	5	5	5	5	5	5	5	5	5	5	5	5	5	5	5	5	5	5	5
0	2	1	3	3	3	3	3	3	3	3	3	4	3	3	4	4	4	4	4	4	4	4	3	3	3	3	3
1	2	1	4	4	5	5	5	5	5	5	5	5	5	5	5	5	4	4	4	4	5	4	5	5	4	5	5
0	1	1	3	3	3	3	3	3	4	3	4	4	3	3	3	3	3	3	3	3	4	3	3	3	4	4	4
1	1	2	4	4	4	4	5	4	4	4	4	4	4	5	3	4	3	4	3	4	4	5	4	4	3	4	3
1	2	1	5	5	5	5	5	5	4	4	4	4	5	5	5	5	5	3	5	5	5	5	5	5	5	5	5
1	2	1	5	5	5	5	5	4	5	5	5	5	4	5	5	5	3	4	5	3	5	4	5	5	3	3	5
0	1	2	5	5	5	4	4	5	5	5	5	5	5	4	5	5	5	5	5	5	5	5	5	5	5	5	5
1	1	2	4	4	4	4	4	4	4	3	4	3	3	4	4	4	4	4	4	4	4	4	4	4	4	4	4
0	1	1	5	5	5	4	5	5	5	4	5	5	4	5	5	5	5	4	5	5	5	5	5	5	5	4	4
0	2	1	3	3	3	3	3	3	4	4	4	4	3	3	4	4	4	4	4	4	4	3	3	4	4	4	4
1	1	1	4	4	4	4	4	4	4	5	5	4	4	4	4	4	4	4	4	5	4	5	5	4	4	4	4
0	2	1	3	3	4	4	4	4	4	4	4	3	4	4	4	4	4	4	3	4	4	3	4	4	4	4	4
0	2	2	5	4	5	4	5	4	5	5	5	5	5	5	5	5	5	5	5	4	5	5	4	5	5	5	4
0	2	1	5	4	5	5	5	4	5	5	5	5	5	5	3	5	5	5	4	5	4	5	4	5	5	5	5
0	1	1	4	3	4	3	3	3	3	3	3	3	3	4	4	4	3	4	4	3	4	3	3	3	3	3	3
1	2	1	4	4	5	4	5	5	5	5	5	4	5	5	5	5	5	4	4	5	5	5	5	5	5	5	4
0	2	1	5	4	5	4	4	4	4	4	4	4	4	4	4	4	4	4	5	5	5	5	4	4	5	5	3
0	2	1	5	5	5	4	4	4	5	4	5	5	5	5	5	5	5	5	5	5	5	5	5	5	5	5	5
1	2	1	5	5	5	4	5	5	5	4	5	5	4	5	5	5	5	4	5	5	4	5	5	5	5	4	5
1	1	3	4	4	4	4	4	5	5	5	4	4	5	5	4	5	5	5	5	5	4	4	4	5	4	5	4
1	3	1	4	5	5	5	5	4	5	5	5	5	5	4	4	5	5	4	5	5	4	5	5	5	4	4	5
0	2	1	5	4	4	4	5	4	5	4	4	5	5	4	5	5	5	5	4	5	4	4	4	5	5	5	4
0	2	1	5	4	5	5	4	5	5	5	5	5	5	4	5	5	4	5	5	4	5	4	5	4	5	4	5
0	2	1	5	4	5	5	4	4	4	5	5	5	5	5	5	5	5	5	4	5	4	5	5	4	4	4	5
1	1	3	5	5	5	4	5	5	5	5	5	5	5	4	5	3	5	5	5	5	4	4	5	5	5	5	5
1	1	1	3	3	3	4	4	4	3	3	3	4	3	3	3	3	3	4	4	5	3	3	3	5	4	4	4
1	1	1	5	5	4	5	4	4	5	5	5	5	4	5	5	5	5	4	5	4	5	5	5	5	3	5	4
0	1	1	5	4	4	5	4	4	4	4	4	4	3	4	3	4	4	4	4	4	4	4	4	4	3	4	4
1	2	1	3	3	3	4	3	4	4	4	3	4	3	3	1	2	3	4	3	4	3	3	4	1	4	3	4
1	2	1	5	5	5	4	4	4	5	4	4	4	5	4	5	5	5	4	5	5	4	5	4	5	5	5	5
0	2	3	2	1	1	1	2	2	1	1	1	2	1	1	1	1	1	1	1	1	1	1	2	1	2	2	2
1	1	2	4	5	5	5	5	5	4	5	5	4	5	5	5	5	5	5	5	5	4	4	4	5	5	5	5
1	2	1	4	5	4	4	5	4	5	5	5	4	5	5	4	5	5	5	4	4	5	5	5	5	5	5	5
1	1	2	5	4	4	5	5	5	4	5	5	4	4	4	5	4	5	4	5	5	5	5	5	5	4	4	4
0	2	1	4	5	4	4	4	4	4	4	5	4	5	4	5	5	4	4	4	4	5	4	5	5	4	4	4
0	2	2	4	5	5	5	4	4	5	4	4	4	5	5	5	4	4	5	4	4	4	4	4	5	4	5	4
1	1	1	5	5	4	4	5	5	4	5	5	4	5	5	4	5	5	5	5	4	4	4	5	4	5	5	4
1	2	1	4	4	5	4	4	5	4	4	4	4	5	5	4	4	5	4	5	4	4	5	4	5	5	5	4
0	1	1	5	5	5	4	5	5	5	5	5	4	5	5	5	4	5	5	5	5	4	4	4	4	5	3	5
1	1	1	5	5	5	5	5	4	5	5	5	5	4	5	5	5	5	4	4	4	4	4	4	5	5	3	3
1	2	1	5	4	4	4	5	4	5	4	5	5	4	5	4	3	4	4	4	4	4	4	4	4	4	4	4
1	2	1	5	4	4	5	4	4	4	5	4	5	5	5	5	5	4	5	5	4	5	5	5	5	5	5	5
0	2	1	4	4	4	5	5	5	5	4	4	5	5	4	5	5	5	5	4	5	4	4	4	5	5	4	5
1	1	1	4	4	4	4	4	5	4	4	5	5	5	5	5	5	5	5	5	5	4	4	4	4	4	4	4
1	2	1	5	5	5	5	4	5	4	5	4	4	5	4	4	5	4	4	4	5	4	5	5	5	4	4	5
1	2	1	5	5	5	4	5	5	3	5	4	4	4	4	5	5	5	5	5	5	5	5	5	5	5	5	5
1	1	1	4	4	5	4	4	4	5	5	5	5	5	5	5	5	5	5	5	5	4	4	4	5	5	5	5
1	2	1	5	5	5	4	5	5	5	5	4	4	5	5	4	5	4	5	5	5	4	4	4	5	5	4	4
1	2	1	5	4	4	4	5	4	5	5	5	4	4	5	4	5	5	5	4	5	5	4	4	5	4	5	5
1	3	1	4	5	5	4	5	5	5	5	4	4	5	5	5	5	5	4	5	5	5	4	4	5	5	4	5
1	2	2	4	4	4	4	4	5	5	4	4	4	5	5	5	5	5	5	4	4	5	5	5	5	5	4	5
1	1	1	5	4	5	4	4	5	4	4	5	5	4	5	4	4	4	4	4	4	5	5	4	4	4	5	4
1	1	1	5	4	5	4	5	5	4	4	4	5	5	5	5	5	4	4	4	5	4	5	4	4	4	5	5
0	1	1	4	4	5	4	5	4	5	5	5	5	4	5	5	4	4	5	4	5	5	4	5	5	5	5	5
0	1	1	5	5	5	4	5	5	5	4	4	4	4	4	4	4	4	4	5	4	5	5	5	5	5	5	4
1	2	1	4	5	4	5	5	4	4	4	5	5	5	4	4	4	5	5	5	5	5	5	4	5	5	4	4
0	2	2	5	4	4	4	5	5	4	4	4	5	5	4	4	5	5	5	5	5	4	5	4	4	5	5	5
1	2	2	4	4	4	5	5	4	5	5	4	5	5	4	5	3	4	4	5	5	5	4	4	5	5	4	4
0	2	1	5	5	5	4	4	4	4	5	4	4	5	5	5	5	4	5	4	5	4	4	4	5	5	5	4
0	1	1	4	4	4	4	4	5	5	4	5	4	5	5	5	5	5	4	5	5	4	5	5	4	5	4	4
0	1	1	5	4	5	5	5	4	4	4	4	4	5	4	4	4	5	4	5	5	5	4	4	4	4	4	4
1	2	1	5	5	4	5	5	4	4	4	5	5	4	4	5	4	3	4	5	4	5	5	4	5	4	5	5
0	2	1	5	5	5	4	5	5	5	4	4	4	4	4	5	5	4	4	4	5	5	5	5	4	5	5	5
1	2	1	5	5	5	4	4	4	5	5	5	4	4	4	5	5	5	4	4	4	5	5	5	5	4	5	5
0	1	2	5	5	4	5	4	5	4	4	5	4	5	4	5	5	5	4	4	4	5	5	4	4	5	4	4
0	2	1	4	4	4	4	4	4	4	5	5	5	4	5	4	4	5	4	4	4	5	4	5	5	3	4	4
1	1	1	5	5	5	4	4	4	4	4	4	4	4	4	4	5	5	5	5	5	5	5	5	5	5	3	5
1	1	3	3	3	4	4	4	4	3	3	3	4	4	4	4	4	4	4	4	4	3	3	4	4	4	4	4
0	2	2	3	3	4	4	4	3	5	4	4	3	3	4	5	5	5	4	5	5	4	4	3	4	5	5	4
1	2	1	3	3	3	3	4	4	3	4	4	3	3	4	4	4	4	4	3	4	3	3	4	4	4	4	4
1	2	1	3	3	4	4	3	3	4	4	3	3	3	4	4	4	3	4	4	4	4	3	4	4	4	3	3
0	1	1	4	4	4	3	3	3	4	4	4	4	3	3	4	4	4	4	4	4	4	3	4	3	3	3	3
1	1	1	3	4	3	4	3	4	4	4	4	3	4	3	4	4	3	3	4	3	4	3	4	4	3	4	3
1	2	1	4	4	4	4	4	3	4	4	3	4	3	3	5	3	5	4	4	5	4	3	3	4	4	5	4
1	2	1	5	5	5	4	4	4	4	5	4	4	4	4	5	5	5	5	5	5	5	5	5	5	5	5	5
0	1	1	3	4	3	3	4	4	3	3	3	3	4	4	5	5	5	4	4	4	4	4	3	4	4	4	4
1	1	1	4	5	4	4	5	4	5	5	5	5	4	4	3	4	5	4	4	5	4	5	5	5	5	5	4
1	1	1	4	3	3	3	4	4	3	4	4	4	3	3	4	4	3	3	3	3	4	3	3	4	4	4	3
1	1	1	5	5	4	5	5	5	4	5	5	4	4	4	5	5	5	4	5	5	4	4	4	5	5	5	5
1	3	1	5	4	5	4	5	4	5	5	5	4	4	5	5	4	4	5	5	4	4	5	4	5	4	4	4
1	2	2	4	4	4	4	5	4	4	5	5	5	5	5	5	4	4	4	5	5	5	4	4	4	4	5	4
1	2	1	4	5	5	5	4	5	5	4	4	5	4	5	4	5	4	5	4	4	4	4	5	5	4	4	4
1	2	2	5	4	5	4	4	4	3	5	4	5	5	4	5	4	4	5	4	4	5	4	5	4	4	4	5
0	1	1	4	5	5	4	4	5	5	5	5	4	5	4	5	5	5	5	4	5	4	4	5	4	4	5	5
1	2	1	5	4	5	4	5	4	5	5	5	4	4	5	5	5	4	5	5	4	4	5	4	5	4	5	4
1	1	1	4	5	4	5	4	5	4	4	4	5	5	4	4	5	4	5	5	4	5	4	5	4	5	4	5
1	2	1	5	4	5	4	4	4	5	5	4	5	5	4	4	5	5	4	4	4	5	4	5	5	5	4	5
0	2	1	4	4	4	4	5	4	4	5	5	5	5	4	5	5	4	5	5	4	4	5	5	4	4	4	4
0	3	1	4	4	4	3	4	4	4	4	4	4	4	3	4	3	4	4	4	4	3	5	4	4	4	4	4
0	2	1	4	4	4	3	4	4	4	4	4	4	4	4	3	3	3	3	3	3	5	5	5	3	3	3	3
0	2	1	4	3	4	5	4	4	5	5	4	4	5	4	5	4	4	5	4	4	4	4	4	4	5	5	4
1	1	1	5	5	5	5	5	5	4	5	5	5	5	4	5	5	5	5	5	5	3	5	5	5	5	5	5
1	1	1	3	3	4	3	3	3	3	4	3	4	2	3	3	3	4	4	3	4	3	4	3	3	3	3	3
0	1	1	5	5	5	5	5	5	5	5	5	5	5	4	5	5	4	5	5	4	3	5	5	5	4	5	5
1	2	1	4	4	4	4	5	5	4	4	3	4	4	4	5	5	5	5	4	5	5	4	5	5	4	4	5
1	2	2	3	2	3	2	3	3	1	4	3	2	3	3	3	3	3	3	3	3	3	2	3	1	3	3	3
0	1	1	5	4	4	4	4	5	5	3	5	4	4	4	5	4	5	4	4	4	5	4	4	5	5	3	5
1	2	1	5	5	5	4	5	5	5	5	5	5	3	5	5	5	5	4	5	5	5	5	5	5	4	4	5
1	2	1	4	5	4	5	4	4	4	4	4	5	3	4	3	4	5	4	4	5	4	4	5	4	3	4	5
1	1	4	4	4	4	4	4	4	4	4	4	3	4	4	2	4	4	4	4	4	4	2	4	2	2	2	2
0	2	1	4	5	5	5	5	5	5	5	5	4	5	5	4	5	5	5	5	5	5	5	3	5	5	5	5
0	2	1	3	5	5	5	5	5	5	5	5	5	5	5	5	5	5	5	5	5	4	5	4	5	5	4	5
1	2	1	4	5	5	5	5	5	5	5	5	4	5	5	5	5	5	5	5	5	3	5	5	3	5	5	5
1	1	1	2	1	2	1	2	2	1	1	3	2	2	2	3	2	1	2	1	1	1	1	2	2	3	3	2
1	1	2	5	5	5	4	5	5	5	5	5	4	3	5	5	5	5	5	5	5	5	5	5	5	5	5	5
0	2	1	4	4	5	5	5	5	4	4	4	4	4	3	5	5	5	5	4	5	4	4	5	5	5	5	5
1	2	1	5	4	5	3	4	4	3	4	5	5	5	4	5	4	5	4	4	5	4	4	4	5	4	5	5
0	2	1	3	4	4	5	4	4	4	4	4	4	4	3	4	3	4	4	4	5	5	4	5	4	4	4	4
1	2	1	4	4	4	4	5	4	5	4	4	5	3	3	5	5	5	4	3	4	4	3	4	4	4	4	5
0	1	1	4	4	5	4	4	4	5	5	4	3	3	3	5	4	5	4	4	5	4	4	4	5	5	5	4
1	1	1	5	5	5	3	4	5	4	5	5	5	5	5	3	3	4	4	3	4	4	5	4	3	3	3	3
0	1	1	4	5	5	5	4	5	5	5	5	4	5	5	5	4	5	5	5	5	3	5	5	5	5	5	4
1	3	4	4	3	3	4	3	3	4	4	4	2	3	3	4	5	4	4	4	4	4	3	4	4	4	4	4
0	1	1	4	4	4	5	5	5	5	5	5	5	5	5	5	5	5	5	4	5	3	5	5	5	5	5	4
0	1	1	5	5	3	4	4	5	3	5	5	5	5	5	5	5	5	5	4	4	4	5	5	5	4	5	4
0	1	1	5	5	5	5	5	5	5	5	5	4	5	5	5	5	5	4	4	4	4	4	3	5	5	5	4
0	2	1	3	3	3	3	3	3	4	5	4	4	3	3	5	4	4	4	4	4	3	3	4	4	4	5	5
0	2	1	5	4	4	5	4	4	4	4	5	5	3	4	4	3	5	5	5	3	4	5	5	4	5	5	4
1	2	1	5	3	5	4	5	4	5	5	4	5	4	5	5	4	4	5	3	3	4	4	4	4	4	4	5
1	2	1	4	5	5	4	5	5	3	4	3	4	4	5	3	5	5	3	3	5	4	4	5	5	5	4	3
1	3	1	5	5	5	4	4	4	4	5	4	5	3	4	5	4	5	5	5	5	4	5	5	5	5	5	5
1	2	1	4	4	5	5	4	4	5	5	4	5	3	5	5	4	5	5	4	5	5	5	4	5	5	5	4
0	2	1	5	4	5	5	4	5	5	4	3	5	4	4	4	5	3	5	5	5	4	5	5	5	5	4	5
1	2	1	5	4	5	4	5	4	5	4	3	5	5	4	4	3	5	3	4	5	5	4	5	4	5	3	5
1	1	1	5	5	5	5	5	3	4	4	4	4	4	5	5	3	3	5	3	5	5	5	5	4	5	5	3
0	2	1	5	5	3	5	5	4	5	5	5	5	5	5	5	5	5	5	4	5	4	4	4	4	5	5	5
1	1	1	4	4	4	5	5	5	4	5	5	5	5	5	5	5	5	3	3	4	4	3	5	3	2	2	2
1	2	1	3	3	3	4	4	4	4	3	4	3	3	2	5	3	5	5	5	5	4	4	4	5	5	5	5
0	2	1	5	3	4	4	5	5	4	5	5	5	5	5	5	3	5	5	4	5	4	4	4	5	5	5	5
0	2	2	5	5	4	5	4	5	5	4	5	4	5	5	5	4	4	5	4	4	4	5	3	5	4	5	5
1	1	1	3	5	5	4	5	4	5	5	5	4	4	5	5	4	5	5	5	5	5	5	4	5	4	4	4
0	1	1	4	4	4	5	4	5	4	5	5	3	5	5	5	5	5	5	5	5	5	4	5	5	5	5	4
1	2	2	5	5	5	5	3	5	5	5	5	5	4	4	5	5	5	4	5	3	4	4	4	4	5	5	5
0	2	1	4	4	4	5	5	3	5	5	5	4	5	5	5	4	5	5	3	5	5	4	5	5	5	4	5
0	3	3	4	4	3	5	5	4	3	4	5	5	4	3	4	4	4	4	4	4	4	4	4	4	4	4	4
1	2	2	4	3	3	4	4	4	5	5	4	4	3	3	4	3	4	4	4	4	5	4	4	4	4	4	4
0	2	2	4	4	4	3	5	5	1	4	4	4	4	4	4	4	5	4	3	3	3	5	5	4	4	4	4
1	1	1	4	4	4	4	4	5	4	4	4	4	3	4	5	5	5	4	5	4	4	2	4	5	4	5	4
0	2	1	3	3	2	2	3	3	2	3	4	2	3	2	3	2	3	3	3	3	4	3	3	2	3	4	3
0	1	1	4	5	4	3	4	4	4	4	4	3	3	3	4	5	4	4	5	4	4	5	4	3	4	5	4
1	2	2	4	3	4	4	4	5	5	5	5	4	5	4	5	4	4	5	5	5	4	3	4	4	5	5	3
1	2	2	5	4	5	4	4	4	4	4	3	3	4	4	5	5	3	5	3	5	5	4	5	5	5	5	5
0	2	1	4	5	5	4	4	4	4	3	3	4	4	3	4	4	3	4	4	3	4	4	5	4	4	4	4
1	3	3	5	4	4	3	4	3	5	4	4	4	5	3	3	4	4	3	4	3	4	5	4	3	3	3	3
1	1	1	3	4	4	4	4	3	4	5	4	5	4	3	5	4	5	5	4	5	3	4	3	5	5	5	5
1	2	1	3	4	4	4	4	5	5	5	5	5	4	5	5	5	5	4	3	4	3	4	4	5	5	5	5
1	2	1	3	3	3	3	3	3	5	4	4	4	3	4	3	4	4	3	4	4	2	4	2	4	4	5	3
0	2	1	5	4	3	4	4	4	4	5	3	4	3	3	4	3	3	5	3	3	3	4	4	4	3	3	4
1	2	1	3	4	5	4	4	3	5	5	4	3	3	3	4	4	4	4	3	5	4	4	4	4	5	5	5
1	1	1	3	3	5	5	5	5	5	5	5	5	5	5	4	5	4	5	4	4	5	5	5	5	4	4	4
0	1	1	5	5	5	5	5	3	5	5	5	5	5	5	5	4	5	4	5	5	5	5	3	5	5	4	5
1	1	1	5	4	5	5	4	5	4	5	4	4	3	4	5	4	5	5	4	5	5	4	3	5	5	4	5
1	1	1	3	4	4	5	3	4	5	5	5	4	5	5	5	3	4	4	3	4	5	4	4	5	5	4	4
0	1	1	3	3	4	3	4	4	4	4	5	5	3	3	4	3	4	4	3	4	3	4	4	3	2	3	3
0	1	1	5	4	3	4	5	5	5	4	3	4	5	4	3	5	3	5	3	5	5	5	4	4	4	5	4
0	2	1	4	4	4	4	4	3	4	3	4	5	4	4	3	4	4	4	4	4	4	2	3	4	4	4	4
1	2	1	4	4	4	3	3	5	4	5	5	4	3	4	4	4	4	3	5	5	4	4	3	4	4	4	4
1	2	1	5	4	5	5	5	5	3	3	4	5	4	3	4	4	3	5	5	4	5	4	4	4	4	4	5
1	2	1	5	5	4	5	3	3	5	4	5	4	4	4	5	5	5	4	5	3	5	5	5	5	5	5	3
0	2	1	3	3	4	5	5	5	5	5	5	5	5	5	5	5	5	5	5	5	5	5	5	5	5	5	5
0	1	1	5	5	5	5	4	5	4	5	5	3	5	5	5	3	5	5	5	5	5	5	3	5	5	5	5
0	2	2	2	3	1	3	3	3	2	2	2	1	3	3	1	2	1	1	3	2	2	3	2	2	2	1	2
1	2	1	3	2	4	4	3	4	4	4	4	3	4	4	4	3	5	4	2	4	2	3	3	4	4	4	2
0	2	1	5	5	4	4	5	3	5	5	5	5	5	5	4	5	5	5	5	5	5	5	3	5	5	5	5
0	1	1	3	3	4	5	5	4	5	5	5	5	5	5	3	3	5	5	5	5	5	4	4	5	4	5	5
0	2	1	5	4	5	4	5	3	5	4	3	5	5	5	5	5	5	5	4	5	5	4	5	5	5	5	4
0	2	1	5	5	5	5	3	3	5	5	4	4	5	5	5	5	4	5	5	3	5	5	5	5	4	4	4
0	1	1	4	5	5	3	5	5	4	5	4	4	5	3	4	5	4	5	3	5	5	5	4	3	5	5	4
0	1	1	3	3	4	4	5	3	2	4	4	2	4	3	4	4	3	3	4	4	4	4	3	5	5	4	4
0	2	1	4	5	3	4	5	5	3	5	5	4	5	4	3	5	5	3	4	5	3	5	5	3	5	5	5
1	2	1	4	4	5	5	5	3	5	5	5	3	5	5	5	4	5	5	5	5	5	4	5	4	4	4	5
1	2	1	3	5	4	5	5	4	3	5	5	3	5	5	5	5	5	4	4	5	5	5	4	4	5	5	4
1	2	1	5	5	5	5	5	5	5	4	4	5	3	3	5	5	4	3	5	5	4	5	5	4	5	5	5
1	1	1	4	5	4	2	4	4	3	4	5	3	4	4	4	4	4	4	4	5	4	4	3	4	3	4	4
1	1	2	5	4	5	3	5	4	3	4	3	4	4	5	4	4	5	4	5	4	4	5	3	4	5	4	4
1	1	1	5	5	3	5	5	3	5	4	4	5	3	4	5	5	4	3	5	5	4	4	4	5	5	5	5
0	2	2	2	2	2	4	3	4	4	3	3	3	4	3	3	3	2	1	1	3	4	3	4	1	2	1	1
1	2	1	3	4	5	3	4	4	5	5	5	4	5	4	2	2	3	4	4	4	4	3	3	5	5	5	5
1	1	1	3	3	3	4	4	3	4	4	4	5	4	4	4	4	4	4	3	3	5	5	5	4	4	4	4
1	3	3	4	4	4	4	2	4	5	4	5	5	4	5	5	5	4	5	4	4	5	5	4	4	5	5	4
0	2	1	4	4	4	3	4	4	4	3	3	2	2	4	3	2	4	4	4	3	3	2	3	5	3	4	4
1	2	2	5	4	3	5	4	4	3	5	4	4	5	3	3	3	4	4	4	5	5	5	3	5	5	5	5
1	2	2	5	5	5	5	5	5	4	2	5	5	5	5	5	5	5	5	5	5	5	5	5	5	5	5	5
1	1	1	3	4	3	3	4	3	3	5	3	3	2	2	4	4	4	5	3	4	3	3	4	4	2	4	3
1	2	2	4	4	4	3	4	4	4	1	4	4	4	4	4	4	1	1	1	1	4	4	4	4	4	4	4
1	2	1	5	3	4	5	4	5	4	3	3	4	5	5	4	3	4	4	3	4	5	5	4	3	3	3	4
1	1	1	4	4	4	4	4	5	3	4	2	5	5	5	5	5	3	5	5	4	4	5	5	4	4	4	4
0	1	1	5	5	4	4	5	4	5	5	5	3	5	3	5	5	4	4	3	4	3	4	5	3	5	4	5
1	2	2	4	5	4	5	5	3	3	3	4	4	3	3	4	4	4	3	4	4	5	4	5	4	4	4	3
0	1	1	3	4	4	3	4	3	5	3	4	5	5	5	4	5	5	4	5	5	5	5	4	5	5	4	4
1	2	1	4	5	3	5	4	3	5	5	4	3	5	4	5	3	4	4	5	5	5	4	3	5	4	5	5
1	2	1	5	3	5	5	5	4	3	3	3	5	4	5	5	3	3	5	5	5	4	5	5	5	5	4	4
0	2	1	5	5	3	5	4	5	5	5	4	5	5	4	5	5	4	5	5	4	5	3	3	5	4	5	4
0	2	1	5	3	5	3	5	5	4	5	4	4	5	3	4	4	5	3	5	3	5	5	4	5	5	5	5
1	1	1	5	5	4	3	5	5	4	4	3	3	5	5	5	4	3	5	3	5	4	5	5	3	5	5	5
1	1	1	3	3	5	5	5	5	5	4	4	5	3	4	5	4	5	5	5	5	5	5	5	5	5	3	3
1	2	3	4	3	3	3	3	3	5	5	5	4	4	2	4	4	3	4	4	5	3	3	3	4	5	5	5
0	2	1	3	4	4	2	3	4	3	4	4	4	3	4	4	5	4	3	4	4	5	4	2	4	3	4	5
1	1	1	3	3	5	5	5	4	5	5	5	5	3	4	5	4	4	4	3	4	5	5	5	5	5	5	5
1	2	1	1	1	1	1	2	2	1	1	1	1	1	1	1	1	1	2	3	3	3	3	3	3	3	3	3
1	1	2	5	5	5	3	3	4	5	3	5	5	5	5	5	5	5	5	5	5	5	5	4	5	5	5	5
0	1	1	4	5	5	5	4	5	4	3	3	5	5	5	4	5	3	5	5	4	3	5	5	5	4	5	4
0	2	1	5	5	5	5	5	5	4	3	3	3	5	5	5	5	5	5	4	4	5	5	5	5	5	5	5
0	2	1	5	5	5	3	5	5	4	4	3	3	5	5	3	3	5	3	5	5	4	5	5	5	4	5	5
1	3	2	5	5	5	4	5	5	1	5	2	4	5	5	3	3	3	1	3	4	5	4	5	2	2	3	5
1	1	1	4	5	5	2	3	4	3	3	3	3	3	4	4	5	3	4	2	4	4	3	3	5	4	4	5
0	2	1	3	5	5	3	4	4	3	5	4	4	3	3	1	1	2	3	2	2	3	3	5	4	4	5	4
0	2	1	4	4	3	5	3	4	5	4	3	2	4	4	3	5	4	5	5	4	5	5	4	5	4	5	4
0	2	1	5	5	4	5	5	5	3	4	4	3	3	4	5	5	3	5	4	4	3	3	3	5	5	5	4
0	2	1	3	4	5	3	3	4	3	5	5	3	5	4	4	4	5	5	4	3	5	3	4	5	4	3	3
1	1	1	5	5	4	3	3	3	5	5	5	5	4	3	5	5	5	5	5	5	5	5	4	5	5	5	5
0	2	1	3	4	5	3	4	4	4	4	3	4	4	3	3	3	5	2	2	5	2	5	5	3	2	4	5
1	2	1	2	3	4	4	4	5	5	5	5	4	5	5	5	5	5	5	4	4	4	5	4	5	4	5	5
1	2	2	4	3	5	5	5	4	3	4	2	5	5	4	5	5	5	3	5	4	5	4	4	4	4	5	4
1	1	2	3	3	3	3	5	5	4	3	5	4	5	5	5	5	5	5	4	4	4	4	3	4	5	4	3
1	1	1	2	2	1	1	1	3	1	2	2	1	2	3	3	2	3	2	1	1	2	1	4	2	1	3	2
1	3	2	5	3	4	4	5	3	4	5	5	3	5	3	4	5	3	5	5	3	3	5	4	5	4	4	3
1	2	1	3	3	5	5	5	5	3	4	3	3	5	5	4	4	4	5	5	5	5	5	5	4	5	4	5
1	1	1	2	4	4	5	3	5	5	4	5	5	4	5	5	5	3	3	3	4	5	5	5	3	4	4	5
1	1	1	5	5	3	4	4	5	3	3	3	4	3	3	2	5	5	4	4	1	3	2	4	1	4	1	1
1	3	1	3	3	3	5	5	3	5	5	5	4	3	3	3	3	3	3	3	3	3	3	3	3	3	3	3
0	2	3	3	3	1	3	3	3	2	2	2	1	4	3	3	1	1	5	4	2	3	1	2	2	5	5	3
0	2	1	3	2	3	5	4	3	3	3	4	4	4	5	5	5	3	4	5	2	3	2	4	5	4	4	5
0	2	4	1	4	3	4	4	4	4	4	2	4	4	4	2	4	2	2	4	1	4	4	3	5	5	5	5
1	1	1	4	4	3	5	4	3	4	2	5	5	4	3	5	4	4	3	5	4	4	5	3	5	5	5	5
0	2	1	3	3	3	5	5	5	5	5	5	5	5	5	4	3	4	5	5	5	3	3	4	3	3	4	4
1	1	2	3	4	4	3	1	3	1	3	4	4	3	3	5	5	3	3	5	5	5	4	2	1	5	1	1
1	2	2	5	4	3	5	2	5	2	4	5	4	3	5	5	5	4	5	4	3	3	4	5	5	4	5	4
1	2	1	4	2	4	5	4	3	3	3	3	3	5	5	4	4	3	3	5	5	4	2	4	3	5	5	3
0	2	4	1	4	2	4	4	2	4	3	4	4	3	4	2	3	1	2	4	2	4	4	4	3	3	2	2
0	3	1	5	5	5	3	2	3	3	3	3	5	3	4	4	3	3	4	3	3	3	3	3	3	3	3	3
1	2	1	5	5	5	3	3	3	3	5	3	3	3	3	5	5	5	4	4	5	5	5	5	5	5	4	5
1	1	2	5	5	5	4	4	4	2	2	2	3	4	4	5	4	4	5	4	4	5	4	5	5	5	5	3
1	1	1	2	2	4	2	4	4	4	2	4	2	2	4	4	4	4	2	4	4	2	4	4	4	4	4	2
0	2	1	3	3	4	3	4	5	4	4	3	2	3	2	3	4	2	2	4	1	2	3	1	2	3	4	4
1	2	1	5	3	3	3	3	3	3	4	5	3	4	2	5	5	5	5	5	5	5	5	5	4	4	5	4
0	1	1	5	5	5	2	3	3	5	4	5	5	4	3	4	4	4	4	4	5	5	5	5	5	5	3	3
1	1	1	5	4	5	2	2	4	5	5	4	4	5	3	5	4	4	5	3	5	5	4	5	5	4	4	4
0	2	1	5	5	4	5	5	4	5	4	3	5	2	2	5	4	5	4	3	2	4	4	5	4	5	4	3
0	1	1	4	2	2	4	2	4	3	5	5	4	2	4	2	4	4	4	4	3	4	4	3	5	2	5	5
0	2	5	3	3	5	4	3	2	5	3	4	4	2	1	2	5	2	1	3	4	5	4	3	1	3	4	4
0	2	4	4	4	3	2	3	4	3	2	4	3	4	4	2	2	2	1	2	4	2	1	1	3	4	4	4
0	2	1	5	3	2	2	2	3	1	3	1	2	1	1	1	3	3	3	1	3	1	1	2	5	2	1	1
0	1	3	4	5	3	4	5	4	1	4	1	3	5	3	4	4	4	1	4	5	2	4	3	5	5	3	3
1	2	1	2	4	2	4	1	2	5	1	1	1	2	1	5	3	3	4	1	5	3	4	2	5	5	5	3
0	2	3	5	5	3	5	5	5	3	2	2	3	5	5	1	1	2	3	4	4	5	5	5	4	5	5	5
0	1	1	4	5	5	2	3	2	2	5	4	3	4	3	3	3	3	4	3	3	2	2	2	5	5	5	4
1	2	1	4	4	4	3	3	1	4	5	5	3	3	1	5	3	4	4	1	1	4	3	4	4	4	5	4
1	2	3	3	4	5	4	5	4	5	1	2	4	4	2	2	1	3	4	4	2	3	2	4	4	2	3	4
0	2	1	4	2	2	4	5	5	4	4	5	1	3	4	4	5	5	2	5	4	4	4	3	4	4	5	5
0	1	1	1	2	3	1	2	3	1	3	5	1	3	4	1	2	3	1	3	4	1	2	3	1	2	3	4
1	2	1	5	5	5	3	3	3	5	5	2	2	5	3	5	4	5	5	3	5	5	5	5	4	5	4	4
0	2	4	1	2	2	2	3	4	2	2	3	5	5	4	5	5	4	3	5	5	4	2	2	4	4	5	5
0	1	3	2	3	4	4	5	2	2	1	3	2	5	3	2	4	5	4	2	3	1	3	2	5	5	1	3
0	1	1	5	4	5	5	3	2	1	3	5	1	3	4	3	1	1	4	1	5	4	5	5	1	2	4	2
0	1	1	1	1	1	4	3	5	1	2	2	5	3	3	5	5	5	3	3	4	3	3	3	3	3	3	3
1	2	1	4	4	5	4	5	2	2	5	5	4	1	5	4	5	4	1	3	1	2	5	3	4	3	5	1
1	3	5	1	3	2	2	4	1	2	5	3	3	4	4	3	3	5	2	1	2	5	4	5	1	2	4	5
1	2	1	4	1	5	5	3	2	4	1	2	2	4	2	2	4	2	3	2	5	1	3	4	3	2	5	2
1	1	1	3	2	4	3	4	4	5	1	2	2	5	2	4	5	4	2	4	4	1	5	1	5	4	1	3
1	1	1	1	1	5	4	4	1	4	2	1	4	3	2	1	5	1	4	3	3	4	4	2	1	1	3	1
0	2	1	5	2	4	3	1	1	4	4	1	4	2	5	4	5	5	3	3	3	2	2	2	1	5	4	3
1	2	4	1	4	2	5	5	4	4	4	3	2	1	2	2	3	1	5	5	5	3	1	4	3	5	1	4
0	1	1	2	5	4	4	4	2	2	3	1	4	5	2	2	2	2	2	5	3	1	5	2	1	5	5	5
0	2	3	3	5	4	2	5	5	2	3	4	2	3	1	5	3	1	4	3	4	1	3	1	5	4	4	1
1	2	1	1	3	2	1	1	1	5	5	5	3	2	3	1	1	1	2	2	2	1	1	4	1	1	1	1
1	2	1	1	5	2	5	4	2	4	1	2	1	1	1	1	5	2	3	3	3	4	2	3	3	4	2	5
1	1	1	3	2	4	2	4	5	2	1	1	4	3	5	4	5	2	4	3	5	1	4	5	1	2	2	4
0	2	1	5	5	5	1	1	4	2	5	4	2	5	5	3	5	4	4	5	3	5	5	4	5	5	5	5
0	1	1	4	5	2	3	1	2	3	5	1	5	2	2	4	2	3	3	1	2	4	5	5	2	4	3	5
0	1	1	5	3	2	1	5	3	5	5	2	5	5	2	5	3	5	5	1	1	1	1	3	5	2	4	3
0	1	1	4	5	1	5	1	2	1	3	5	1	3	4	3	4	5	3	5	1	4	5	1	1	2	3	4
1	2	1	1	5	5	4	5	5	3	3	1	4	4	1	2	5	4	1	3	1	1	1	3	4	3	2	3
